# Supplementary material for: Specific Heat-Killed Lactic Acid Bacteria Enhance Mucosal Aminopeptidase N Activity in the Small Intestine of Aged Mice
Source: Int J Mol Sci. 2025 Jun 15;26(12):5742. doi: 10.3390/ijms26125742 (PMC12193318; doi:10.3390/ijms26125742)
Supplement: Supplementary file 1 [file ijms-26-05742-s001.zip]

Archive with 1 entries (1 files):
- ijms-3682111-supplementary.pdf
